# Supplementary material for: Toxic Elements in Beans from Zhejiang, Southeast China: Distribution and Probabilistic Health Risk Assessment
Source: Foods. 2023 Sep 2;12(17):3300. doi: 10.3390/foods12173300 (PMC10486916; doi:10.3390/foods12173300)
Supplement: Supplementary file 1 [file foods-12-03300-s001.zip]

Archive with 1 entries (1 files):
- foods-2578370-supplementary.pdf
